# Supplementary material for: The Evolution of the KANADI Gene Family and Leaf Development in Lycophytes and Ferns
Source: Plants (Basel). 2019 Aug 30;8(9):313. doi: 10.3390/plants8090313 (PMC6783990; doi:10.3390/plants8090313)
Supplement: Supplementary file 1 [file plants-08-00313-s001.zip]

Archive with 3 entries (2 files):
- supple/
- supple/plants-551959-supple 3.xlsx
- supple/plants-551959-supple.pdf
