# Supplementary material for: The Evolution of the KANADI Gene Family and Leaf Development in Lycophytes and Ferns
Source: Plants (Basel). 2019 Aug 30;8(9):313. doi: 10.3390/plants8090313 (PMC6783990; doi:10.3390/plants8090313)
Supplement: Supplementary file 1 [file plants-08-00313-s001.zip › supple/plants-551959-supple 3.xlsx]

## Sheet: Sheet1
SM-KAN1f	ATGGAGATTTCCAATGCGGCAGCAG
SM-KAN1r	GGAAGAGCTTGCATCAAACAAGGC
SM-KANrT7	CTAATACGACTCACTATAGGGGGAAGAGCTTGCATCAAACAAGGC
SM-KAN2f	ATGGAAATGCCCATCAGGCTC
SM-KAN2r	CTTCACGGGCAATTTGGAGATG
SM-KAN2rT7	CTAATACGACTCACTATAGGGCTTCACGGGCAATTTGGAGATG
SemoKAN3Fwd	gctcagcacaactcaagcag
SemoKAN3Rev	CTTAATACGACTCACTATAGGGggaagctgttcctggtggacgc
EhyKAN1f	GAATGGTATAGAACTAGCCGG
EhyKAN1r	CGAAGACGCAGGTTATTGTGG
EhyKAN1rT7	CTAATACGACTCACTATAGGGCGAAGACGCAGGTTATTGTGG
EhyKAN2f	CTTCCACAGATCTCTGCTTAGC
EhyKAN2r	GGTAGCTTTGACAGGAATGG
EhyKAN2T7	CTAATACGACTCACTATAGGGGGTAGCTTTGACAGGAATGG
EhyKAN3fwd	catcatccatcatgagttatg
EhyKAN3rev	cttaggaaccatgggctgg
EhyKAN3revISH	CTTAATACGACTCACTATAGGGcttaggaaccatgggctgg
	s
